# Supplementary material for: Effects of telerehabilitation-based respiratory and corrective exercises among the elderly with thoracic hyper-kyphosis: a clinical trial
Source: BMC Geriatr. 2024 Mar 6;24:234. doi: 10.1186/s12877-024-04779-8 (PMC10918978; doi:10.1186/s12877-024-04779-8)
Supplement: Supplementary file 1 — Additional file 1: Supplementary1. The raw data and material analyzed in this study. [file 12877_2024_4779_MOESM1_ESM.xlsx]

## Sheet: Sheet1
	Supplementary file 1: the raw data and material analyzed in this study
Group	Sex	Age	KyphosisPre	KyphosisPost	LordosisPre	LordosisPost	BBSPre	BBSPost	ExpansionPre	ExpansionPost	QualityOfLifePre	QualityOfLifePost	DisabilityPre	DisabilityPost	CranioVertebralPre	CranioVertebralPost	CranialPre	CranialPost	ShoulderPre	ShoulderPost
Intervention	male	75	49.84	47.32	26.86	26.01	48.87	49.9	2.3	3.7	68.89	70.04	78.51	70.23	45.4	48.09	15.98	18	35.81	32.9
Intervention	famale	57	49.04	47.07	50.23	49.11	42.9	44.32	4	4.2	78.99	79	67.09	67	36.29	40.87	16.23	17.54	37.13	35.72
Intervention	male	60	47.13	46.14	37.14	35	41.02	41.3	1.8	2.5	83.09	83.5	54.12	55	40.54	43.76	22.18	24.96	45.15	43.23
Intervention	male	65	51.84	51.11	29.97	30.02	50.04	51.21	1.5	1.9	66.34	68.3	87.93	85.65	50.34	52.17	25.45	27.56	41.09	38.27
Intervention	male	59	48.54	48.6	30.64	29.17	38.97	39.02	2.4	2.9	45.98	47.23	66.41	64.32	37.76	38.9	21.54	22.07	38.77	37
Intervention	famale	61	44.86	43.03	40.71	38.15	49.99	51.64	2.4	3.2	88.15	88.98	74.43	74.21	36.19	37.06	23.87	23.99	35	33.87
Intervention	famale	75	52.44	45.09	60.61	59.04	33.76	35.54	1.9	2.8	65.87	66.13	57.33	60.41	38.43	39.89	16.5	18.04	36.64	35.07
Intervention	male	74	47.17	47	35.69	33.29	54.09	54.05	3.6	3.9	49.98	50	56	57.12	49.38	50.02	18.66	20.12	44	41.01
Intervention	famale	73	48.97	48.61	42.65	42.31	46.48	47.78	3.9	4.6	51.91	53.02	88.91	87.03	45.81	46.98	19.18	21.88	42.41	41.22
Intervention	male	72	46.85	45.53	53.18	51.93	48.99	48.97	2.2	2.5	55.84	57.03	77.17	78.56	47.09	49.36	20	22.34	36.87	36.54
Intervention	famale	75	53.05	51.65	66.02	65.75	46.72	45.98	2.1	3.4	53.3	54.5	61.13	61.13	38.87	39.23	30.01	30.09	40.11	39.77
Intervention	famale	70	48.99	47.09	62.48	60.66	55.08	55.09	2.6	2.8	67.8	68	74.16	74.15	39.76	41.06	25.06	26.21	45.54	42.88
Intervention	famale	75	47.16	45.08	55.55	53.32	39.98	39.99	2.5	3.8	64.93	65.15	69.18	69.78	48.98	50.14	23.18	24.85	45.76	45
Intervention	male	61	47.04	47	45.15	45.03	38.21	39.61	1.6	3.4	68.11	69.01	65.14	64.17	48.32	49.11	21.16	22.15	44.98	43.33
Intervention	male	60	48.64	46.98	65.99	64.43	47.23	48.65	2.2	3.7	61.13	61.91	75.13	75	45.47	45.15	18.93	19.56	42.16	40.11
Intervention	famale	75	49	47	40.54	38.16	49.24	49.76	2.7	3.5	63.23	65.87	85	83.89	49.33	50.78	19.67	19.99	45.21	43.77
Intervention	male	65	44.76	43.87	32.41	32.2	38.09	40.43	3.1	3.7	78.33	80.54	89.02	89.27	46.81	48.04	21.96	22	45	44
Intervention	famale	65	43.55	44.8	63.17	62.76	52.39	54.12	3.7	4.2	69.9	72.09	76.12	75	48.99	50.33	20.02	21.66	42	40
Intervention	male	64	50.43	49.07	45.66	44.31	48.17	49.15	4.1	4.4	59.4	60.03	62.89	61.54	49.13	49.31	28.67	29.12	45.98	44.75
Intervention	male	69	51.76	49.54	40.12	40	47.2	49	1.3	3.5	81.54	82	58.09	59	39.77	42.56	16.87	18	43	41.18
Control	famale	73	50.77	50.9	66.12	66.13	45.56	45.17	2.3	2.2	44.76	44.76	74.41	73.23	35.34	35.09	16.88	17.98	45.76	45.06
Control	famale	62	48.86	48.8	60.33	60.31	48.12	48.35	3.4	3.2	56	56	65.09	67	49.98	47.9	15.09	16.44	36	38
Control	famale	63	48.1	48.88	53.12	53.95	48.58	48.97	2.2	2.7	76.12	75	56.12	54.08	51.09	49.78	23.27	23.97	34.98	35.4
Control	famale	58	51.47	51.76	26.32	26.22	50.06	51.11	1.9	1.5	55.54	55.6	86.83	85.85	49.87	47.98	21.19	22.21	38.09	38.04
Control	famale	75	49.75	49.76	29.99	30.21	48.34	48.29	4.2	3.3	53.89	54.87	76.41	74.32	38.16	38.19	20.05	20.85	37.99	37
Control	male	74	47.32	47.35	30.65	31.62	47.21	47.2	3.9	3.7	65.76	65.76	74.43	74.21	45.44	46.03	18.98	19	45.07	45.22
Control	male	82	48.75	48.12	40.98	40.98	49.87	51.07	2.8	2.9	64.08	64.08	60.33	60.4	47.23	48.9	19.02	20.29	45	44.01
Control	famale	64	48.99	49	30.65	30.64	51.98	51.91	3.6	3.1	61.19	62	70	72	48.9	48.08	16.38	17.42	39.99	40
Control	male	60	49.31	49.31	35.13	35.18	45.72	44.29	3.2	3.1	67.01	65.94	86.91	87.07	46.14	45.43	21.9	22	37.01	38.77
Control	famale	61	44.39	44.2	36.45	35.87	48.65	48.61	2.3	2.4	73.17	70.54	78.17	77.56	39.67	39.91	15.87	17.03	44.11	44.83
Control	male	77	49.9	49.9	42.43	42.43	45.64	45	2.4	2.2	66.16	65.9	61.13	62.13	40.06	41.22	19.06	19	33.99	35.81
Control	famale	68	49.51	49.55	41.54	41.55	49.04	51.79	2.4	3	54.98	54.98	73.16	74.15	46.91	47.01	22.54	22.5	38.87	40.99
Control	male	69	48.18	47	50.11	50.09	48.41	49.09	3.8	3.9	57.03	57.03	67.18	69.88	50.04	50.04	20.18	19.67	38	35.56
Control	male	75	50.05	50.05	45.49	45.47	49.9	49.76	4.1	3.5	59.94	59.94	65.87	64.71	47.65	47.06	28.98	27.1	45.99	44
Control	famale	71	51	50.97	55.04	55.12	49.32	49.91	4	3.2	61.07	61	75.09	75	50	48.85	22.94	22	43.8	41.05
Control	famale	90	52.45	52.46	65.43	66	47.7	47.82	2.7	2.6	66.18	66.18	84.87	83.88	47.04	47.82	25.22	25.2	44.56	42.52
Control	male	75	49.98	49.99	62.61	63	48.45	48.47	1.9	1.5	79.14	78.09	89.4	89.73	49.09	51	23.28	23.09	40	39.4
Control	male	70	43.99	43.5	43.19	43.34	46.03	46.13	1.9	2.1	63.3	62.5	76.42	75.98	47.9	46.98	22.87	22.8	39.9	39.33
Control	male	60	46.87	46.9	47.51	47.98	49	50.04	2.5	2.1	66.81	66.82	62.79	61.14	38.33	38.33	16.98	16.97	43.1	45.6
Control	famale	69	49.88	49.91	51.78	52.91	54.06	54.18	3.3	2.6	40.13	41	69	71.78	49.12	50.11	18.55	18.22	45.44	41.2
